# Supplementary material for: The Role of PNPLA3_rs738409 Gene Variant, Lifestyle Factors, and Bioactive Compounds in Nonalcoholic Fatty Liver Disease: A Population-Based and Molecular Approach towards Healthy Nutrition
Source: Nutrients. 2024 Apr 21;16(8):1239. doi: 10.3390/nu16081239 (PMC11054963; doi:10.3390/nu16081239)
Supplement: Supplementary file 1 [file nutrients-16-01239-s001.zip]

Archive with 1 entries (1 files):
- nutrients-2969796-supplementary.pdf
